# Supplementary material for: Milk Formula Enriched with Sodium Butyrate Influences Small Intestine Contractility in Neonatal Pigs
Source: Nutrients. 2022 Oct 14;14(20):4301. doi: 10.3390/nu14204301 (PMC9608939; doi:10.3390/nu14204301)
Supplement: Supplementary file 1 [file nutrients-14-04301-s001.zip]

Archive with 1 entries (1 files):
- nutrients-1943778-supplementary.pdf
